# Supplementary material for: Unveiling the Anticancer Potential: Computational Exploration of Nitrogenated Derivatives of (+)-Pancratistatin as Topoisomerase I Inhibitors
Source: Int J Mol Sci. 2024 Oct 7;25(19):10779. doi: 10.3390/ijms251910779 (PMC11476810; doi:10.3390/ijms251910779)
Supplement: Supplementary file 1 [file ijms-25-10779-s001.zip]

Archive with 1 entries (1 files):
- ijms-3247107-supplementary.pdf
